# Supplementary material for: Genetic Transformation of Triticum dicoccum and Triticum aestivum with Genes of Jasmonate Biosynthesis Pathway Affects Growth and Productivity Characteristics
Source: Plants (Basel). 2024 Oct 4;13(19):2781. doi: 10.3390/plants13192781 (PMC11478715; doi:10.3390/plants13192781)
Supplement: Supplementary file 1 [file plants-13-02781-s001.zip]

Archive with 1 entries (1 files):
- plants-3221730-supplementary.pdf
